# Supplementary material for: Structural and Functional Analysis of SHP Promoter and Its Transcriptional Response to FXR in Zn-Induced Changes to Lipid Metabolism
Source: Int J Mol Sci. 2022 Jun 10;23(12):6523. doi: 10.3390/ijms23126523 (PMC9224202; doi:10.3390/ijms23126523)
Supplement: Supplementary file 1 [file ijms-23-06523-s001.zip]

Archive with 1 entries (1 files):
- ijms-1758792-supplementary.pdf
